# Supplementary material for: QTL Mapping of Grain Zn and Fe Concentrations in Two Hexaploid Wheat RIL Populations with Ample Transgressive Segregation
Source: Front Plant Sci. 2017 Oct 18;8:1800. doi: 10.3389/fpls.2017.01800 (PMC5651365; doi:10.3389/fpls.2017.01800)
Supplement: Supplementary file 1 [file Table1.xlsx]

## Sheet: Sheet1
QTL	Population		Left marker	Sequence left marker		Right marker	Sequence right marker	Dommain of coded protein by genes present in genomic region
QGZn.cimmyt-1B_P1	1	>	3934172	TGCAGCGAGGCTGACGGACGACCCGAGATCGGAAGAGCGGTTCAGCAGGAATGCCGAGACCGATCTCGT	>	3934936	TGCAGATGGTTGATTCCATCACGGGAGCCGAGATCGGAAGAGCGGTTCAGCAGGAATGCCGAGACCGAT	Endo/exonuclease/phosphatase
QGZn.cimmyt-6A_P1	1	>	1238392	TGCAGCTTGCACTATAGGCGTTGTCAGCAGCTCCTCCAAGCCAACCCCCATCCCGTGCTCCTGGCCACC	>	4990410	TGCAGCTCCCGCACACTGCTCCAGCCCCGAGATCGGAAGAGCGGTTCAGCAGGAATGCCGAGACCGATC	Leucine-rich repeat; P-loop containing nucleoside triphosphate hydrolase; Winged helix DNA-binding
QGZn.cimmyt-7B_1P1	1	>	3945822	TGCAGCATGCTTGAGTTCTGCGCAGCCGAGATCGGAAGAGCGGTTCAGCAGGAATGCCGAGACCGATCT	>	1132640F0-5CG	TGCAGCTGGCGGACATGCACTATGAGGACGGGCGGAGCACCGCGTGCGAGGACGTGCTGCCCGAGCAGG	Putative gypsy type transposon*; Peptidase_C65_otubain; Protein kinase
QGZn.cimmyt-7B_2P1	1	>	989723F0-48CT	TGCAGTCCTGGTTCCCCTCTTCAATCTGCATGCGTTGCCGCTGATGGCCGTTCTTTTGTGTCTCCGAGA	>	1204955F0-26CT	TGCAGAAGGCGTGTACAGGGTGAGCTCGCTACAGGAAGAGGCGTCGGCTGTTCTGGAGGAGATCGGGGC	Glycosyltransferase
QGFe.cimmyt-3A_P1	1	>	1234521	TGCAGATTGCCAGAGCTTTGCTCCTCCTCCCTCCTCCCACACCACCACACCACACTACCTGCCTCGCCG	>	3034169F0-11AG	TGCAGGGATTGAGTCGTTTGCCATAATCCACTCGTCCGAGATCGGAAGAGCGGTTCAGCAGGAATGCCG	Peptidase C13
QGFe.cimmyt-4B_P1	1	>	1008589F0-58TC	TGCAGCGACCTGGCCACGGCAGAAAGGCCCTTCATGGCATGGCCTCCTCGGGCAGCCCTGCCGAGATCG	>	2256263	TGCAGTGCTGCATGAGATCGAAGTAAAAGGGGATCTGGGATTGGTTACGGGCCGAGATCGGAAGAGCGG	Homeobox KN domain; POX domain
QGFe.cimmyt-5B_P1	1	>	4989996	TGCAGGCATGTTCCCAACTTGGGCCGAGATCGGAAGAGCGGTTCAGCAGGAATGCCGAGACCGATCTCG	>	5410720	TGCAGGTAGTAACTGGAGCAGAAGAATAAACATTAACATGTGCAGAAAAGGCGTGATGGGGTTCCCATG	6-phosphogluconolactonase domain; Glucosamine/galactosamine-6-phosphate isomerase; Rab-GTPase-TBC domain
QGZn.cimmyt-1A_P2	2	>	4543935	TGCAGCCCGCGTCGGTGAATGATGAGCTGGCCGAGATCGGAAGAGCGGTTCAGCAGGAATGCCGAGACC	>	3937719	TGCAGGAGAGGTCGCCTACCCGCAGGGTTTCTCGACCGATTTGATCCCCCGAGATCGGAAGAGCGGTTC	Protein kinase; Multicopper oxidases
QGZn.cimmyt-1B_P2	2	>	4991478	TGCAGAAGCTACAGTATATTCGTGCCGAGATCGGAAGAGCGGTTCAGCAGGAATGCCGAGACCGATCTC	>	3937490	TGCAGGATTCTCGCCGACGCCCGCCGCTCCCGCCCCCGAGATCGGAAGAGCGGTTCAGCAGGAATGCCG	*
QGZn.cimmyt-3B_1P2	2	>	3533713	TGCAGGACAAACGTCAGCTCCGCCGAGTCGTCTCCGCGCCGAGATCGGAAGAGCGGTTCAGCAGGAATG	>	1007339	TGCAGCCAGAACGGTAGGAGGTTTGTGCTTCTGCATCTTCTTGTCTCGGGTGGGTCTGGCTTCTAGGTC	*
QGZn.cimmyt-3B_2P2	2	>	4394657	TGCAGGTGGCGTACCACAACCAGCCGCCCGCCGCAGTCGACGAGGCCGAGATCGGAAGAGCGGTTCAGC	>	3947677	TGCAGGAGCTGCCGCACTTGCCCGTCTACTGGGTGCCCAGATCGGAAGAGCGGTTCAGCAGGAATGCCG	Cytochrome P450
QGZn.cimmyt-3D_P2	2	>	wPt-741157	NA	>	1297057	TGCAGTATGAATATCTCAAGAAGCTTGCCCTTGCTGTCACAGTGAAATATGGACCCGAGATCGGAAGAG	*
QGZn.cimmyt-4A_P2	2	>	4543988	TGCAGACAGATTAGGGCCAAGATCGTCGCCGAGATCGGAAGAGCGGTTCAGCAGGAATGCCGAGACCGA	>	3533871	TGCAGAGGCGTGGCGCTCTCCATCGCTCCGTGGTCGCCGAGATCGGAAGAGCGGTTCAGCAGGAATGCC	*
QGZn.cimmyt-5B_P2	2	>	1078595	TGCAGTGTTGCAGTGTTCAGCTTCAGCACATGGAGATCCCCTTCCGCTTGCAGATGTCCAATAAACGGA	>	4538122	TGCAGCTATCACCGAGTGGGGGCGCCCGAGATCGGAAGAGCGGTTCAGCAGGAATGCCGAGACCGATCT	*
QGZn.cimmyt-6A_P2	2	>	1697218	TGCAGGGAAGGAACAACGGGTGTGGAGGGAGGGCAAAAGCGCGGCGACCATCTTGGATGTAGCTCGCCT	>	1082136	TGCAGCTGCCGCGCCTCGCCCTTCTCCGCTCGCTGGCTTCGGAGTATTGCGACGGCGATCCCCTTCCGA	*
QGZn.cimmyt-7B_1P2	2	>	1079651	TGCAGAGGGGCGTGAATGTATGCAGGTTACATTGTGCATCCAATGGCAATAGGTGGAACCTGTAGAAAC	>	1262636	TGCAGTCAGAGCCAGAGGAGCTCCCTCTGTCCCTCACGATGTTGCTTTGCTGACTGCTCCAAGCCCAGC	Concanavalin A-like lectin/glucanase; Xyloglucan endo-transglycosylase
QGZn.cimmyt-7B_2P2	2	>	4003947	TGCAGGTGATCAATGCCAAGTCTCCGAGATCGGAAGAGCGGTTCAGCAGGAATGCCGAGACCGATCTCG	>	3532745	TGCAGCTCGCCCAAGTAGGAATTTTGTTTCTGGAACCGAGATCGGAAGAGCGGTTCAGCAGGAATGCCG	Leucine-rich repeat; Protein kinase; EF-Hand 1
QGZn.cimmyt-7B_3P2	2	>	4009608	TGCAGCCTGGCAGTCATGGCCACAGATGTCTCAAGCGCCCGAGATCGGAAGAGCGGTTCAGCAGGAATG	>	5411574	TGCAGCGGTGGAGGTGGTTGGGGTGGAGGACGGCGGCATGCGCGCCGAGATCGGAAGAGCGGTTCAGCA	Zinc finger;Zinc knuckle CX2CX4HX4C; Leucine-rich repeat; Protein prenyltransferase
QGZn.cimmyt-7D_P2	2	>	wPt-733859	NA	>	3033815	TGCAGACAAATTAATTAGGTTAGGTCTTTGTAAGCAACCGAGATCGGAAGAGCGGTTCAGCAGGAATGC	-
QGFe.cimmyt-2A_P2	2	>	4262668	TGCAGATGAATCGGGGCAGGTGGGACGGCGGAGATCACGGGAGATGGGGGAAGACGGAGCACATGGGAG	>	1226245	TGCAGCTGAGCTGCTTTCTCTAAGTGTGTTGTGTCTCAAGCTGCTAGCCGAGATCGGAAGAGCGGTTCA	Cytochrome P450; Peptidyl-prolyl cis-trans isomerase, FKBP-type; Protein kinase; Bulb-type lectin; S-receptor-like serine/threonine-protein kinase; WRKY domain; Leucine-rich repeat
QGFe.cimmyt-2B_P2	2	>	wPt-0289	NA	>	1026059	TGCAGCCTCTCCATCAGCTTCTCCTCCGAGCGTGAATGGCTTGTGTGGTACTTGTTCATCAGAAAGGAG	P-loop containing nucleoside triphosphate hydrolase; Cytochrome P450
QGFe.cimmyt-3B_1P2	2	>	3533713	TGCAGGACAAACGTCAGCTCCGCCGAGTCGTCTCCGCGCCGAGATCGGAAGAGCGGTTCAGCAGGAATG	>	1007339	TGCAGCCAGAACGGTAGGAGGTTTGTGCTTCTGCATCTTCTTGTCTCGGGTGGGTCTGGCTTCTAGGTC	-
QGFe.cimmyt-3B_2P2	2	>	4394657	TGCAGGTGGCGTACCACAACCAGCCGCCCGCCGCAGTCGACGAGGCCGAGATCGGAAGAGCGGTTCAGC	>	3947677	TGCAGGAGCTGCCGCACTTGCCCGTCTACTGGGTGCCCAGATCGGAAGAGCGGTTCAGCAGGAATGCCG	Cytochrome P450
QGFe.cimmyt-4A_P2	2	>	3385350	TGCAGTGGCAGTTTAGTCATCTGTTCATAGTTCCTGGTGCACCGAGATCGGAAGAGCGGTTCAGCAGGA	>	1211533	TGCAGCTGATGCCGCCCCAGTTGCAGCAGTTTTCTCCTTGCCATGAGCTCAACCTCCAATCAGGATCGC	-
QGFe.cimmyt-4D_P2	2	>	2363822	TGCAGTTCAGAATTCAGATCTGGAGATGAATGTTCTAATAATGGCGCCGAGATCGGAAGAGCGGTTCAG	>	3961236	TGCAGATGAAAGCAACATAAACTATGCTCGAGGCCCGAGATCGGAAGAGCGGTTCAGCAGGAATGCCGA	-
QGFe.cimmyt-5B_P2	2	>	4407677	TGCAGGCAGGTACGAGGCAGAGAAAAGCAGAGGGGCAGGCATCGTCTCGCTCTCGCCGCCGAGCAACGA	>	1129284	TGCAGGCGGACGTAGTAAAGGGAAAGATGGTGCTCCAGGATCCATCATACCCTGCTGCACACTTCGCCA	P-loop containing nucleoside triphosphate hydrolase (AAA+ ATPase domain); Peptidase M41; Peptidase, FtsH
				NA = Not available. Marker derived from the array platform, not from sequencing
				* = Uncharaterized protein or with uknown funcion
				- = Not mapped to the chromosome or non function found
